# Supplementary material for: The mycorrhizal fungi of Cymbidium promote the growth of Dendrobiumofficinale by increasing environmental stress tolerance
Source: PeerJ. 2021 Dec 6;9:e12555. doi: 10.7717/peerj.12555 (PMC8656386; doi:10.7717/peerj.12555)
Supplement: Supplemental Information 2 [file peerj-09-12555-s002.xlsx]

## Sheet: Fig.2
Fig.2A
	CK										GDB162										GS222										GDB254										MLX102
replicate	1	2	3	4	5	6	7	8	9	10	1	2	3	4	5	6	7	8	9	10	1	2	3	4	5	6	7	8	9	10	1	2	3	4	5	6	7	8	9	10	1	2	3	4	5	6	7	8	9
0 day	1.42	1.68	1.61	1.53	1.49	1.51	1.62	1.58	1.49	1.56	1.56	1.75	1.61	1.57	1.64	1.55	1.64	1.53	1.45	1.59	1.59	1.74	1.43	1.61	1.62	1.56	1.75	1.59	1.64	1.61	1.44	1.72	1.87	1.56	1.67	1.61	1.63	1.57	1.61	1.59	1.48	1.56	1.57	1.69	1.48	1.61	1.66	1.45	1.62
60 day	1.68	1.79	1.68	1.68	1.62	1.65	1.84	1.73	1.65	1.69	2.91	3.38	2.66	2.76	3.12	2.63	2.78	2.78	2.65	2.67	2.63	2.58	2.7	2.73	2.57	2.67	2.67	2.69	2.78	2.65	3.19	4.17	3.83	3.55	3.52	3.67	3.78	3.46	3.55	3.24	3.01	3.48	3.09	3.4	2.93	3.41	3.54	2.8	2.99
Fig.2B
		CK			GDB162			GS222			DB254			MLX102
	replicate	1	2	3	1	2	3	1	2	3	1	2	3	1	2	3
	Chlorophyll-a	0.35	0.27	0.42	0.44	0.44	0.41	0.6	0.49	0.68	0.61	0.57	0.65	0.64	0.55	0.74
	Chlorophyll-b	0.11	0.08	0.12	0.17	0.17	0.21	0.23	0.2	0.26	0.27	0.24	0.28	0.22	0.18	0.25
Fig.2C	stem polysaccharide rate
		CK			GDB162			GS222			GDB254			MLX102
	replicate	1	2	3	1	2	3	1	2	3	1	2	3	1	2	3
		27.21	25.15	27.31	29.1	29.82	28.13	29	28.24	29.96	32	32.67	31.22	30	30.88	29.22
Fig.2D	root acid phosphatase activity
	CK			GDB162			GS222			GDB254			MLX102
replicate	1	2	3	1	2	3	1	2	3	1	2	3	1	2	3
	0.52	0.47	0.55	0.25	0.28	0.23	0.52	0.58	0.49	0.28	0.23	0.32	0.35	0.37	0.31
[truncated: 1 more columns]

## Sheet: Fig.3
Fig.3A
	CK	GDB254	MLX102	GS222	GDB162
	76.6667	93.3333	90	86.6667	90
	23/30	28/30	27/30	26/30	27/30
Fig.3B	CK										GDB162										GS222										GDB254										MLX102
0 day	0.19	0.23	0.25	0.24	0.2	0.23	0.24	0.22	0.23	0.18	0.23	0.17	0.22	0.23	0.25	0.23	0.18	0.23	0.17	0.25	0.21	0.18	0.23	0.21	0.24	0.2	0.25	0.18	0.21	0.21	0.23	0.23	0.24	0.22	0.17	0.22	0.23	0.24	0.25	0.18	0.19	0.22	0.26	0.24	0.22	0.23	0.17	0.23	0.19
5 month	0.37	0.32	0.38	0.37	0.36	0.32	0.4	0.39	0.34	0.36	0.46	0.43	0.48	0.51	0.49	0.43	0.49	0.5	0.47	0.49	0.43	0.45	0.42	0.39	0.47	0.46	0.43	0.45	0.42	0.43	0.45	0.47	0.42	0.41	0.48	0.43	0.42	0.41	0.44	0.42	0.41	0.47	0.43	0.4	0.36	0.47	0.38	0.42	0.41
Fig.3C	CK										GDB162										GS222										GDB254										MLX102
0 day	2.82	2.66	2.86	2.99	2.72	2.68	2.78	2.85	2.83	2.77	2.66	2.64	2.77	2.89	2.82	2.97	2.71	2.91	2.81	2.61	2.94	3.01	2.89	2.94	2.87	2.99	2.97	2.9	2.87	2.85	2.99	2.87	2.79	3.01	2.97	2.87	2.62	2.88	2.85	2.72	2.71	2.96	2.78	2.77	2.81	2.87	2.68	2.81	2.65
5 month	3.11	2.85	3.2	3.28	3.01	2.97	3.12	3.14	3.12	3.06	4.13	4.01	3.84	4.26	4.09	4.14	4.18	4.18	4.28	4.08	3.95	4.02	3.74	3.95	3.88	4.12	3.98	3.91	3.88	3.86	4.01	3.79	3.81	4.23	3.89	3.79	3.64	3.6	3.84	3.74	3.22	2.96	3.29	3.33	3.32	3.38	3.19	3.22	3.06
Fig.3D	CK										GDB162										GS222										GDB254										MLX102
0 day	3	4	4	4	5	5	4	4	5	3	3	4	4	4	5	5	3	5	5	5	3	4	4	4	4	5	4	4	5	4	3	3	4	3	4	4	4	4	3	4	4	4	4	5	5	6	3	3	5
5 month	4	4	4	4	5	5	4	4	5	5	8	7	7	7	8	7	5	8	9	8	5	5	5	5	6	5	6	6	7	6	4	4	5	4	4	5	6	4	5	5	5	5	5	6	6	6	4	4	6
[truncated: 1 more columns]

## Sheet: Fig.4
Fig.4A Survival rate
days	CK			GDB162			GS222			GDB254			MLX102
15	50	60	50	100	90	90	90	90	100	80	90	90	60	60	70
30	30	30	20	70	60	60	70	70	80	60	60	70	60	50	40
60	10	10	0	30	20	30	20	30	40	10	20	30	30	20	20
Fig.4B MDA content (μmol.g-1)
Strain	Enough irrigation			Limited irrigation
CK	0.267	0.331	0.295	0.655	0.78	0.644
MLX102	0.223	0.187	0.178	0.287	0.251	0.223
GDB254	0.281	0.226	0.157	0.179	0.172	0.187
GDB162	0.26	0.189	0.16	0.303	0.371	0.316
GS222	0.241	0.299	0.325	0.359	0.392	0.327

## Sheet: Fig.7
Figure 7A
GDB254 VS TS1
day (s)	TS1			CK			GDB254
1	0.62	0.6	0.58	0.51	0.53	0.56	0.39	0.35	0.4
2	2.3	2.1	2	2.8	3	3.5	1.38	1.24	1.4
3	3.8	3.6	3.5	4	4.3	4.5	2.1	2	2.3
4	4.7	4.5	4.4	5	5.4	5.6	2.7	2.5	3
5	4.8	4.7	4.6	5.9	6.2	6.5	3.2	3.1	3.6
6	4.9	4.8	4.7	6.8	6.9	7	3.5	3.2	3.8
7	5.1	5	4.9	7.3	7.4	7.5	3.8	3.6	3.9
GS222 VS TS1
day (s)	TS1			CK			GS222
1	0.5	0.5	0.5	0.5	0.5	0.5	0.5	0.5	0.5
2	2	2.2	1.9	2.7	2.4	2.8	1.5	1.4	1.4
3	3.5	3.7	3.3	4	3.7	4.2	2.1	1.9	1.8
4	4.1	4.3	3.8	5	4.8	5.3	2.9	2.7	2.6
5	4.3	4.1	4	5.7	5.4	6	3.1	3	2.9
6	4.5	4.3	4.1	6.3	6	6.2	3.6	3.5	3.3
7	4.7	4.5	4.4	6.5	6.3	6.6	3.9	3.8	3.6
MLX102 VS TS1
Day (s)	TS1			CK			MLX102
1	0.5	0.5	0.5	0.5	0.5	0.5	0.5	0.5	0.5
2	2.1	1.9	2.2	2.7	2.7	2.9	1.2	1.4	1
3	3.7	3.4	3.3	4	3.9	4.3	1.6	1.9	1.5
4	4.8	4.6	5	5	5.1	5.3	2.3	2.5	2
5	5.1	4.9	5.2	5.9	5.8	6.1	2.8	3.1	2.6
6	5.3	5	5.3	6.8	6.7	6.9	3.5	3.7	3.2
GDP162 VS TS1
Day (s)	TS1			CK			GDP162
1	0.5	0.5	0.5	0.5	0.5	0.5	0.5	0.5	0.5
2	2.6	2.5	2.7	2.6	2.4	2.7	1	0.9	1
3	3.8	3.7	3.9	4	3.7	4.2	1.6	1.4	1.5
4	4.3	4.1	4.4	5.1	4.8	5.4	2.4	2.3	2.3
5	4.5	4.3	4.6	5.7	5.5	6	2.9	2.8	2.9
6	4.7	4.5	4.8	6.4	6	6.5	3.4	3.2	3.1
MLX102 VS TS2
Day (s)	TS2			CK			MLX102
1	0.5	0.5	0.5	0.5	0.5	0.5	0.5	0.5	0.5
2	2.2	2	2.5	2.5	2.5	2.6	1.2	1.3	1
3	3.2	3.1	3.5	3.5	3.6	3.5	1.8	2	1.6
4	4.3	4.1	4.6	4.5	4.7	4.2	2.2	2.5	2
5	4.6	4.4	4.9	5.5	5.7	5.4	3	3.3	2.7
6	4.9	4.7	5	6.5	6.8	6.3	3.3	3.5	3.2
GDB254 VS TS2
Day (s)	TS2			CK			GDB254
1	0.5	0.5	0.5	0.5	0.5	0.5	0.5	0.5	0.5
2	2.3	2.4	2.6	2.5	2.5	2.3	1.2	1.2	1.3
3	3.5	3.7	3.9	3.7	3.6	3.4	2.1	2.2	2.4
4	4.3	4.5	4.6	4.5	4.6	4.4	2.6	2.7	2.8
5	4.6	4.8	4.9	5.7	5.7	5.4	3.1	3.2	3.4
6	4.9	4.9	5	6.4	6.4	6.3	3.5	3.5	3.6
GDB162 VS TS2
Day (s)	TS2			CK			GDB162
1	0.5	0.5	0.5	0.5	0.5	0.5	0.5	0.5	0.5
2	2.3	2.3	2.4	2.3	2.2	2.4	1.1	1.1	1.1
3	3.4	3.4	3.5	3.5	3.4	3.6	1.7	1.9	1.6
4	4.1	4.2	4.2	4.5	4.3	4.6	2.2	2.4	2
5	4.5	4.6	4.7	5.2	5.2	5.3	2.6	2.8	2.4
6	4.7	4.8	4.8	6.1	6	6.2	3	3.1	2.9
GS222 VS TS2
Day (s)	TS2			CK			GS222
1	0.5	0.5	0.5	0.5	0.5	0.5	0.5	0.5	0.5
2	2.6	2.4	2.7	2.5	2.6	2.4	1.4	1.3	1.5
3	3.5	3.3	3.6	3.7	3.9	3.5	2.3	2.2	2.5
4	4.2	4	4.4	4.6	4.9	4.4	2.9	2.7	3.1
5	4.9	4.8	5.1	5.7	5.8	5.5	3.5	3.3	3.7
6	5.2	5.2	5.3	6.2	6.3	6.1	3.8	3.7	3.9

## Sheet: Fig.8
Figure 8A
	GDB162			GS222			GDB254			MLX102			CK
TS1	10	20	10	20	20	30	0	0	10	40	40	50	0	0	0
TS2	50	70	70	60	80	70	70	60	70	80	70	80	40	60	60
Figure 8B
	GDB162			GS222			GDB254			MLX102			CK
TS1	66.67	45.45	66.67	75	88.89	90.91	60	54.55	41.67	45.45	41.67	50	90.91	90.91	100
TS2	44.44	50	54.54	72.73	66.67	63.64	72.73	66.67	60	60	45.45	61.54	100	90.91	100
Figure 8C	GDB162										GS222										GDB254										MLX102										CK
TS1	0.83	0.98	0.68	0.73	1.03	0.72	0.95	0.87	0.76	0.75	1.4	1.21	1.23	1.35	1.68	1.46	1.58	1.35	1.34	1.4	1.65	1.55	1.48	1.38	1.76	1.88	1.7	1.72	1.73	1.65	1.25	0.98	1.31	1.34	1.14	1.38	1.41	1.09	1.33	1.27	0.44	0.56	0.38	0.37	0.43	0.44	0.39	0.53	0.43
TS2	0.39	0.34	0.37	0.42	0.33	0.39	0.47	0.41	0.41	0.37	1.28	1.41	1.21	1.28	1.39	1.42	1.23	0.95	1.17	1.46	1.18	0.93	1.08	1.35	1.01	1.29	1.21	1.4	1.07	1.28	0.87	0.69	0.74	0.97	0.89	1.08	0.93	0.68	0.88	0.97	0.25	0.21	0.29	0.22	0.25	0.27	0.27	0.23	0.26
[truncated: 1 more columns]
