# Supplementary material for: The mycorrhizal fungi of Cymbidium promote the growth of Dendrobiumofficinale by increasing environmental stress tolerance
Source: PeerJ. 2021 Dec 6;9:e12555. doi: 10.7717/peerj.12555 (PMC8656386; doi:10.7717/peerj.12555)
Supplement: Supplemental Information 3 [file peerj-09-12555-s003.fasta]

>ITS-TS1
ACATACCTATAACGTTGCCTCGGCGGGAACAGACGGCCCCGTAACACGGGCCGCCCCCGCCAGAGGACCCCCTAACTCTGTTTCTATAATGTTTCTTCTGAGTAAACAAGCAAATAAATTAAAACTTTCAACAACGGATCTCTTGGCTCTGGCATCGATGAAGAACGCAGCGAAATGCGATAAGTAATGTGAATTGCAGAATTCAGTGAATCATCGAATCTTTGAACGCACATTGCGCCCGCCAGTATTCTGGCGGGCATGCCTGTTCGAGCGTCATTACAACCCTCAGGCCCCCGGGCCTGGCGTTGGGGATCGGCGGAAGCCCCCTGCGGGCACAACGCCGTCCCCCAAATACAGTGGCGGTCCCGCCGCAGCTTCCATTGCGTAGTAGCTAACACCTCGCAACTGGAGAGCGGCGCGGCCACGCCGTAAAACACCCAACTTCTGAA-------------------------------------------------------------------------------------------------------------------------------------------------------------------------------------------------------------------------------------------------------------------------------------------------------------------------------------------------------------------------------------------------------------------------------------------------------------------------------------------------------------------------------------------------
>LSU-TS1
GAGAGAACACAGGGATTGCCCCAGTAACGGCGAGTGAAGCGGCAACAGCTCAAATTTGAAATCTGGCTCTCGGGCCCGAGTTGTAATTTGTAGAGGATGCTTTTGGTGAGGTGCCTTCCGAGTTCCCTGGAACGGGACGCCATAGAGGGTGAGAGCCCCGTCTGGTTGGACACCGATCCTCTGTAAAGCTCCTTCGACGAGTCGAGTAGTTTGGGAATGCTGCTCTAAATGGGAGGTATATGTCTTCTAAAGCTAAATACCGGCCAGAGACCGATAGCGCACAAGTAGAGTGATCGAAAGATGAAAAGAACTTTGAAAAGAGAGTTAAAAAGTACGTGAAATTGTTGAAAGGGAAGCGCTTGTGACCAGACTTGGGCTTGGTTGATCATCCGGGGTTCTCCCCGGTGCACTCTTCCGGCTCAGGCCAGCATCAGTTCGCCCTGGGGGATAAAGGCTTCGGGAATGTGGCTCTCTCCGGGGAGTGTTATAGCCCGCTGCGTAATACCCTGTGGCGGACTGAGGTTCGCGCATTCGCAAGGATGCTGGCGTAATGGTCATCAGTGACCCGTCTTGAAACACGGACCAAGGAGTCGTCTTCGTATGCGAGTGTTCGGGTGTCAAACCCCTACGCGAAATGAAAGTGAACGCAGGTGAGAGCTTCGGCGCATCATCGACCGATCCTGATGTTATCGGATGGATTTGAGTAAGAGCATACGGGGCCGGACCCGAAAGAATGTGAACTATGCCTGTGTAGGGTGAAGCCAGAGGAAACTCTGGTGGAGGCTCGCAGCGGTTCTGACGTGCAAATCGATCGTCAAACATGGGCATGGGGGCGAAAGACTAATCGAACCTTCTAGTAGCTGGTTTCCCCGATCT------------------------------------------------------------------------------------------------------
>RPB2-TS1
CACCTTTGCATCCACTCTTTCACATTTGCGACGAACCAACACCCCTATTGGACGAGATGGAAAGCTCGCCAAGCCCCGTCAGCTACACAACACCCATTGGGGTCTGGTCTGTCCAGCCGAGACGCCTGAGGGTCAGGCTTGTGGTCTGGTCAAGAACTTGTCCCTGATGTGCTACGTCAGTGTCGGCTCTCCCTCCGAACCTCTGATTGAGTTCATGATCAACCGAGGTATGGAAGTCGTGGAAGAGTATGAGCCCCTGAGATACCCGCATGCTACCAAGATCTTTGTCAATGGTGTCTGGTGCGGTGTTCACTCAGACCCCAAGCATCTCGTCAGCCAGGTTCTGGACACACGACGAAAGTCGTACCTGCAGTATGAGGTGTCGCTTGTTCGTGACATTCGAGATCGAGAGTTCAAGGTCTTCTCCGACGCTGGCCGAGTCATGAGGCCGGTCTTTACGGTCCAGCAGGAGGATGACCACGAGTCTGGTATTGCCAAGGGAGCTTTGGTTCTGACCAAGGACCTTGTCAACAAGCTTGCTAAGGAGCAGGCGGAGCCACCAGAGGACCCATCAATGAAGATTGGATGGGAGGGTCTGATCCGAGCCGGAACCATTGAGTACCTCGATGCTGAGGAAGAGGAGACGGCTATGATTTGCATGACTCCTGAGGATCTTGATCTCTATCGCATGCAAAAGGCTGGTTACGTCGTAGATGACGATAACACGGACGACCCCAACAGGAGATTGAAGACCAAAACGAACCCCACAACTCACATGTACACTCATTGTGAGATTCACCCCAGTATGATTCTTGGCATTTGTGCCAGTATCATTCCCTTCCCCGATCACAACCAGGTATG---------------------------------------------------------------------------------------------------------------------
>ITS-TS2
ACATACCTTATGTTGCCTCGGCGGATCAGCCCGCGCCCCGTAAAAAAGGGACGGCCCGCCGCAGGAACCCTAAACTCTGTTTTTAGTGGAACTTCTGAGTATAAAAAACAAATAAATCAAAACTTTCAACAACGGATCTCTTGGTTCTGGCATCGATGAAGAACGCAGCAAAATGCGATAAGTAATGTGAATTGCAGAATTCAGTGAATCATCGAATCTTTGAACGCACATTGCGCCCGCCAGTATTCTGGCGGGCATGCCTGTTCGAGCGTCATTTCAACCCTCAAGCCCAGCTTGGTGTTGGGAGCTGCAGTCCTGCTGCACTCCCCAAATACATTGGCGGTCACGTCGAGCTTCCATAGCGTAGTAATTTACACATCGTTACTGGTAATCGTCGCGGCCACGCCGTTAAACCCCAACTTCTGAA-----------------------------------------------------------------------------------------------------------------------------------------------------------------------------------------------------------------------------------------------------------------------------------------------------------------------------------------------------------------------------------------------------------------------------------------------------------------------------------------------------------------------------------------------------------------------
>LSU-TS2
TGCAATAGGGATTGCCCTAGTAACGGCGAGTGAAGCGGCAACAGCTCAAATTTGAAATCTGGCTTTCGGGCCCGAGTTGTAATTTGTAGAGGATGATTTTGATGCGGTGCCTTCCGAGTTCCCTGGAACGGGACGCCATAGAGGGTGAGAGCCCCGTCTGGTTGGATGCCAAATCTCTGTAAATCTCCTTCGACGAGTCGAGTAGTTTGGGAATGCTGCTCTAAATGGGAGGTATATGTCTTCTAAAGCTAAATACCGGCCAGAGACCGATAGCGCACAAGTAGAGTGATCGAAAGATGAAAAGCACTTTGAAAAGAGAGTTAAAAAGTACGTGAAATTGTTGAAAGGGAAGCGTTTATGACCAGACTTGGGCTTGGTTAATCATCTGGGGTTCTCTCCAGTGCACTTTTCCAGTCCAGGCCAGCATCAGTTTTCGCCGGGGGATAAAGGCTTCGGGAATGTGGCTCCCCTCGGGGAGTGTTATAGCCCGTTGTGTAATACCCTGGTGGGGACTGAGGTTCGCGCTTCTGCAAGGATGCTGGCGTAATGGTCATCAACGACCCGTCTTGAAACACGGACCAAGGAGTCGTCTTCGTATGCGAGTGTTCGGGTGTCAAACCCCTACGCGTAATGAAAGTGAACGCAGGTGAGAGCTTCGGCGCATCATCGACCGATCCTGATGTTCTCGGATGGATTTGAGTAAGAGCATACGGGGCCGGACCCGAAAGAAGGTGAACTATGCCTGTGTAGGGTGAAGCCAGAGGAAACTCTGGTGGAGGCTCGCAGCGGTTCTGACGTGCAAATCGATCGTCAAACATGGGCATGGGGGCGAAAGACTAATCGAACCTTCTAGTAGCTGGTTTCCGCGAGCTCCTCTCCCCCTTGTTGTTT---------------------------------------------------------------------------------------
>RPB2-TS2
TACATTTGCTTCCACTCTCTCGCATTTGCGACGTACCAATACGCCCATTGGACGTGATGGTAAGCTTGCGAAACCTCGCCAGCTGCACAACACTCACTGGGGCTTGGTGTGCCCTGCTGAGACGCCTGAAGGTCAGGCTTGTGGTCTGGTCAAGAACTTGTCGCTTATGTGCTATGTAAGCGTGGGCTCACCAGGCGAGCCTTTGATCGATTTTATGGTCAGCCGAGGTATGGAAGTCGTTGAGGAGTACGAGCCGACAAGATACCCTCACGCAACCAAGGTTTTCGTTAACGGTAGCTGGGTCGGTGTTCACCCTGAGCCTAGGGCATTGGTGAACAGCGTTTTGGAAACACGACGAAAGTCTTATCTCCAGTTCGAAGTCTCTCTTGTTCGTGATATCAGAGACCGCGAATTCAAGATCTTCTCCGACGCAGGCCGCGTCATGAGACCAGTCTTTACAGTGCAACAAGAGGATGACTACGAGACTGGCCTTACTAAAGGACAGCTAGTATTGACAAAGGATCTCGTGAATAAGATTGCCCAAGAGCAAGCAGAGCCACCTTCCGATCCATCAGAGAGGATTGGTTGGCAGGGACTGATTCGTTCTGGAGCTGTCGAGTACATTGATGCCGAAGAGGAGGAGACTGCTATGATTTGCATGACGCCTGAAGATCTCGAAATCTATCGTGAACAGAAGCGTGATGAAGTCAACCTAACAGAAGAAGAGAAGCACGCCAAGTTGGAGGCAGAGAAGAGGGAACAGGAGGAAGAGCGCAACAAGCGCTTAAAGACAAAGGTCAACCCGACAACTCACATGTACACGCATTGTGAGATTCATCCCAGTATGATTCTGGGCATTTGTGCCAGTATCATTCCTTTCCCCGATCACAACCAGGTATGTGTCATCCCCCTTGATTGAGTTGAGTGCGACTAACAACTTGCAGTCTCCTCGTAACACATACCAATCTGCCATGGGCA
